# Supplementary material for: Subclinical Mastitis in Small-Holder Dairy Herds of Gansu Province, Northwest China: Prevalence, Bacterial Pathogens, Antimicrobial Susceptibility, and Risk Factor Analysis
Source: Microorganisms. 2024 Dec 20;12(12):2643. doi: 10.3390/microorganisms12122643 (PMC11727839; doi:10.3390/microorganisms12122643)
Supplement: Supplementary file 1 [file microorganisms-12-02643-s001.zip]

Archive with 1 entries (1 files):
- microorganisms-3326733-supplementary.xls
