# Supplementary material for: Subclinical Mastitis in Small-Holder Dairy Herds of Gansu Province, Northwest China: Prevalence, Bacterial Pathogens, Antimicrobial Susceptibility, and Risk Factor Analysis
Source: Microorganisms. 2024 Dec 20;12(12):2643. doi: 10.3390/microorganisms12122643 (PMC11727839; doi:10.3390/microorganisms12122643)
Supplement: Supplementary file 1 [file microorganisms-12-02643-s001.zip › microorganisms-3326733-supplementary.xls]

## Sheet: Table S1. LANZHOU
LAN ZHOU region-80
Cows	Age	Parity	Lactation months	Teat lesion	CM history	Milk yield	Breeding/Milking training	Cleanliness of udder	CMT score
	1.0- age2-5	1.0- parity1-2	1.0- 1st-3rd	1.0- no damaged	1.0- no CM	1.0- ≥25Kg	1.0- yes trained	1.0- yes clean	N: 0, 1
	2.0- age6-8	2.0- parity3-4	2.0- 4th-6th	0.0- yes damaged	0.0- yes CM	0.0- ˂ 25 Kg	0.0- no trained	0.0- no clean	P: 2, 3, 4
	3.0- age≥9	3.0- parity5-6	3.0- 7th-9th
		4.0- parity≥7
LZ1-1	8	5	7	1	1	0	1	0	0
LZ1-2	9	6	3	1	1	1	1	0	2
LZ1-3	4	1	2	1	1	1	0	1	0
LZ1-4	3	1	2	1	1	1	0	0	3
LZ1-5	6	3	3	1	1	1	0	1	1
LZ1-6	8	6	8	1	1	0	1	1	0
LZ1-7	4	1	3	1	1	1	0	0	0
LZ1-8	8	6	8	1	1	0	1	1	2
LZ1-9	6	3	6	1	1	0	0	1	0
LZ2-1	7	4	8	1	1	0	0	0	2
LZ2-2	9	6	7	0	1	0	1	1	0
LZ2-3	8	6	4	1	1	1	1	1	2
LZ2-4	4	2	3	1	1	1	0	1	0
LZ2-5	7	4	7	1	1	0	1	1	2
LZ2-6	8	6	2	1	1	1	1	1	0
LZ2-7	8	5	5	1	1	1	1	1	4
LZ2-8	8	6	4	1	1	1	1	1	1
LZ3-1	8	6	4	1	1	1	1	1	2
LZ3-2	6	3	6	1	1	0	1	1	0
LZ3-3	6	3	8	1	1	0	1	1	3
LZ3-4	7	4	9	1	1	0	1	1	0
LZ3-5	7	3	6	1	1	0	1	1	3
LZ3-6	8	6	7	1	1	0	1	0	0
LZ3-7	6	3	6	1	1	1	1	0	0
LZ3-8	8	6	5	1	1	1	1	1	0
LZ3-9	8	5	7	1	1	0	1	1	0
LZ3-10	8	5	5	1	0	1	1	1	2
LZ4-1	8	6	7	1	1	0	1	1	0
LZ4-2	10	7	3	0	1	1	1	1	0
LZ4-3	9	6	7	0	0	0	1	1	2
LZ4-4	8	6	8	1	1	0	1	1	3
LZ4-5	7	4	8	1	1	0	1	1	3
LZ4-6	8	5	8	1	1	0	1	1	3
LZ4-7	8	6	7	1	1	0	1	1	0
LZ4-8	3	1	2	1	1	0	0	1	1
LZ5-1	6	3	7	1	1	0	1	0	2
LZ5-2	3	1	2	1	1	1	0	0	0
LZ5-3	8	6	7	1	0	0	1	1	2
LZ5-4	7	4	6	1	1	0	0	1	0
LZ5-5	6	3	8	1	1	0	1	1	2
LZ5-6	8	6	6	0	1	0	1	0	0
LZ5-7	10	7	3	0	0	0	1	1	2
LZ5-8	8	6	4	1	1	1	1	1	3
LZ5-9	7	4	4	1	1	1	1	0	2
LZ5-10	6	3	6	1	1	0	0	0	2
LZ5-11	8	6	5	1	1	0	1	1	1
LZ5-12	3	1	2	1	1	1	0	1	0
LZ5-13	9	6	7	0	1	0	1	1	0
LZ5-14	5	3	8	1	1	0	1	1	0
LZ5-15	7	4	8	1	1	0	1	1	0
LZ5-16	3	1	2	1	1	1	1	1	0
LZ5-17	6	3	6	1	1	1	1	1	3
LZ5-18	8	6	7	1	1	0	1	1	2
LZ5-19	8	6	4	1	1	1	1	0	0
LZ5-20	8	6	4	1	0	1	1	1	0
LZ5-21	3	1	2	1	1	1	1	0	2
LZ6-1	3	1	2	1	1	1	1	1	0
LZ6-2	3	1	2	1	1	1	1	1	0
LZ6-3	3	1	2	1	1	1	1	1	0
LZ6-4	6	3	6	1	1	1	1	1	3
LZ6-5	7	4	8	1	1	0	1	1	0
LZ6-6	6	3	3	1	1	1	1	1	0
LZ6-7	8	5	4	1	1	1	1	1	1
LZ6-8	8	6	3	1	1	1	1	1	0
LZ6-9	7	4	2	1	1	1	1	1	3
LZ6-10	5	3	3	1	1	1	1	1	2
LZ6-11	8	6	5	1	1	1	1	1	0
LZ6-12	5	3	2	1	1	1	1	1	0
LZ6-13	8	5	4	1	1	1	1	1	0
LZ6-14	5	3	5	1	1	1	1	1	0
LZ6-15	5	3	3	1	1	1	1	1	2
LZ6-16	8	6	7	1	1	0	1	0	1
LZ6-17	10	7	3	0	0	1	1	1	0
LZ6-18	8	5	5	1	1	0	1	0	2
LZ6-19	8	5	4	1	1	1	1	1	0
LZ6-20	3	1	3	1	1	1	1	0	1
LZ6-21	4	2	3	1	1	1	1	1	2
LZ6-22	8	5	4	1	1	1	1	1	0
LZ6-23	5	3	3	1	1	1	1	1	0
LZ6-24	5	3	2	1	1	1	1	0	2

## Sheet: Table S2. ZHANGYE
ZHANG YE region-83
Cows	Age	Parity	Lactation months	Teat lesion	CM history	Milk yield	Breeding/Milking training	Cleanliness of udder	CMT score
	1.0- age2-5	1.0- parity1-2	1.0- 1st-3rd	1.0- no damaged	1.0- no CM	1.0- ≥25Kg	1.0- yes trained	1.0- yes clean	N: 0, 1
	2.0- age6-8	2.0- parity3-4	2.0- 4th-6th	0.0- yes damaged	0.0- yes CM	0.0- ˂ 25 Kg	0.0- no trained	0.0- no clean	P: 2, 3, 4
	3.0- age≥9	3.0- parity5-6	3.0- 7th-9th
		4.0- parity≥7
ZY1-1	8	5	7	1	1	0	1	0	0
ZY1-2	8	6	3	1	1	1	1	1	2
ZY1-3	5	3	2	1	1	0	0	0	0
ZY1-4	3	1	4	1	1	1	0	1	3
ZY1-5	5	3	2	1	1	1	0	0	1
ZY1-6	5	3	7	1	1	0	1	1	0
ZY1-7	3	1	2	1	1	1	0	1	0
ZY1-8	7	4	5	1	1	1	0	0	2
ZY2-1	8	6	7	1	1	0	1	0	2
ZY2-2	6	4	6	1	1	0	0	1	0
ZY2-3	5	3	3	1	1	1	0	1	2
ZY2-4	6	3	8	1	1	0	1	1	0
ZY2-5	8	5	7	1	1	0	1	1	2
ZY2-6	8	6	6	1	1	0	1	1	0
ZY2-7	10	8	3	0	0	0	1	1	4
ZY2-8	6	3	6	1	1	0	0	1	0
ZY3-1	7	4	8	1	1	0	0	1	2
ZY3-2	8	5	4	1	1	1	1	1	0
ZY3-3	9	7	5	0	0	0	1	1	3
ZY3-4	6	3	4	1	1	1	1	0	0
ZY3-5	8	6	4	1	1	1	1	0	0
ZY3-6	6	3	6	1	1	0	1	1	0
ZY3-7	8	5	5	1	1	0	1	1	0
ZY3-8	3	1	2	1	1	1	0	1	0
ZY3-9	9	7	7	0	0	0	1	1	0
ZY4-1	4	2	8	1	1	0	1	1	0
ZY4-2	7	4	8	1	1	0	1	1	0
ZY4-3	6	3	7	1	1	0	1	0	2
ZY4-4	8	6	3	1	1	1	1	1	0
ZY4-5	8	5	5	1	1	1	1	0	3
ZY4-6	8	6	4	1	1	1	1	1	0
ZY4-7	3	1	4	1	1	1	1	1	0
ZY4-8	4	1	6	1	1	1	1	1	1
ZY4-9	4	2	3	1	1	1	1	1	2
ZY4-10	5	3	3	1	1	1	1	1	2
ZY5-1	8	5	4	1	1	1	1	1	2
ZY5-2	8	5	7	0	1	0	1	1	0
ZY5-3	6	4	6	1	1	0	1	1	2
ZY5-4	8	6	4	1	1	1	1	0	0
ZY5-5	7	5	8	1	1	0	1	0	0
ZY5-6	8	6	4	1	0	1	0	1	0
ZY5-7	6	4	9	0	1	0	1	0	2
ZY5-8	6	3	6	1	1	0	1	0	2
ZY5-9	8	5	7	1	1	0	1	1	2
ZY5-10	6	4	6	1	1	1	1	1	2
ZY5-11	5	3	2	1	1	1	1	1	1
ZY5-12	3	1	2	1	1	1	1	0	0
ZY5-13	3	1	2	1	1	1	0	1	0
ZY5-14	6	4	2	1	1	1	1	1	0
ZY5-15	5	3	6	1	1	1	1	0	0
ZY6-1	8	6	3	1	1	0	1	0	0
ZY6-2	6	3	2	1	1	1	1	1	0
ZY6-3	7	4	3	1	1	1	0	1	0
ZY6-4	8	6	7	1	1	0	1	1	3
ZY6-5	8	6	5	1	1	1	1	1	0
ZY6-6	4	2	2	1	1	1	1	1	0
ZY6-7	8	6	4	1	1	1	1	1	1
ZY6-8	6	3	5	1	1	1	1	1	0
ZY6-9	10	8	3	0	0	0	1	1	3
ZY6-10	9	6	7	0	1	0	1	0	2
ZY6-11	7	4	3	1	1	1	1	1	0
ZY6-12	8	6	7	1	1	0	1	0	0
ZY6-13	10	7	3	0	0	0	1	0	0
ZY6-14	8	6	5	1	1	0	1	0	0
ZY6-15	8	6	8	1	1	0	1	1	2
ZY6-16	8	6	4	1	1	1	1	1	1
ZY6-17	3	1	3	1	1	1	0	1	0
ZY6-18	7	4	8	1	1	0	1	0	2
ZY7-1	4	2	8	1	1	0	1	1	0
ZY7-2	8	6	5	1	1	1	1	1	3
ZY7-3	8	6	7	1	1	0	1	0	2
ZY7-4	5	3	3	1	1	1	0	1	0
ZY7-5	8	6	4	1	1	1	0	1	0
ZY7-6	8	6	5	1	1	1	1	1	2
ZY7-7	4	2	3	1	1	1	1	1	0
ZY7-8	8	6	4	1	1	1	1	1	1
ZY7-9	8	6	7	1	1	0	1	1	2
ZY7-10	6	3	3	1	1	1	1	0	0
ZY7-11	7	4	5	1	1	1	1	0	0
ZY7-12	8	6	7	0	1	0	1	1	1
ZY7-13	8	6	5	1	1	1	1	1	2
ZY7-14	5	3	3	1	1	1	1	0	0
ZY7-15	8	6	4	1	1	1	1	1	1

## Sheet: Table S3. LINZE
LIN ZE region-68
Cows	Age	Parity	Lactation months	Teat lesion	CM history	Milk yield	Breeding/Milking training	Cleanliness of udder	CMT score
	1.0- age2-5	1.0- parity1-2	1.0- 1st-3rd	1.0- no damaged	1.0- no CM	1.0- ≥25Kg	1.0- yes trained	1.0- yes clean	N: 0, 1
	2.0- age6-8	2.0- parity3-4	2.0- 4th-6th	0.0- yes damaged	0.0- yes CM	0.0- ˂ 25 Kg	0.0- no trained	0.0- no clean	P: 2, 3, 4
	3.0- age≥9	3.0- parity5-6	3.0- 7th-9th
		4.0- parity≥7
LZe1-1	7	5	5	1	1	0	0	0	0
LZe1-2	8	6	4	1	1	1	1	1	2
LZe1-3	6	3	5	1	1	0	0	1	0
LZe1-4	3	1	2	1	1	1	0	1	3
LZe1-5	6	3	3	1	1	1	0	0	1
LZe1-6	7	5	7	1	1	0	1	1	0
LZe1-7	3	1	2	1	1	1	0	1	0
LZe1-8	6	3	3	1	1	1	0	0	2
LZe1-9	7	5	6	1	0	0	1	1	0
LZe1-10	5	3	3	1	1	1	0	0	0
LZe2-1	7	5	8	1	1	0	1	1	2
LZe2-2	5	2	6	1	1	0	0	1	0
LZe2-3	4	1	3	1	1	1	0	0	2
LZe2-4	5	3	8	1	1	0	0	1	0
LZe2-5	7	5	7	1	1	0	1	0	2
LZe2-6	8	6	6	1	1	0	1	1	0
LZe2-7	10	8	3	0	0	0	1	1	4
LZe2-8	5	3	6	1	1	1	0	0	1
LZe2-9	8	6	7	1	1	0	1	0	0
LZe2-10	7	5	7	1	1	0	1	0	0
LZe3-1	5	3	8	1	1	1	1	1	2
LZe3-2	7	5	4	1	1	1	1	1	0
LZe3-3	10	7	5	0	1	0	1	1	3
LZe3-4	6	3	4	1	1	1	1	1	0
LZe3-5	7	6	4	1	1	1	1	1	3
LZe3-6	6	4	7	1	1	1	1	1	0
LZe3-7	7	5	5	1	1	0	1	1	0
LZe3-8	3	1	2	1	1	1	1	0	0
LZe3-9	8	6	5	0	1	0	1	1	0
LZe3-10	4	2	3	1	1	1	1	1	2
LZe3-11	7	5	4	1	1	1	1	1	1
LZe3-12	3	1	3	1	1	1	1	1	0
LZe3-13	6	3	5	1	1	0	1	1	2
LZe3-14	4	2	3	1	1	1	1	1	0
LZe3-15	7	5	4	1	1	1	1	1	1
LZe4-1	4	3	8	1	1	0	1	1	0
LZe4-2	6	3	8	1	1	0	1	0	0
LZe4-3	6	4	7	1	1	0	1	1	2
LZe4-4	7	5	3	1	1	1	1	1	1
LZe4-5	8	6	5	1	1	1	1	1	3
LZe4-6	7	5	4	1	1	1	1	1	3
LZe4-7	3	1	3	1	1	1	1	1	0
LZe4-8	7	5	6	1	1	1	1	1	1
LZe4-9	10	7	3	0	1	1	1	0	3
LZe4-10	8	6	7	0	0	0	1	1	2
LZe4-11	6	3	3	1	1	1	1	1	0
LZe4-12	7	5	7	1	1	0	1	1	0
LZe4-13	10	7	3	0	0	1	1	1	0
LZe4-14	7	5	5	1	1	0	1	1	0
LZe4-15	8	6	6	1	1	0	1	1	2
LZe4-16	7	5	8	1	1	0	1	1	0
LZe4-17	7	5	5	1	1	1	1	1	3
LZe4-18	7	4	6	1	1	0	1	1	2
LZe5-1	8	5	4	1	1	1	1	1	2
LZe5-2	6	4	7	1	1	0	1	1	0
LZe5-3	7	5	6	1	1	0	1	0	2
LZe5-4	7	5	4	1	1	1	1	1	0
LZe5-5	8	6	3	1	1	0	1	0	2
LZe5-6	7	5	4	1	0	1	1	1	0
LZe5-7	7	4	7	1	1	0	1	0	2
LZe5-8	6	3	8	1	1	0	1	1	3
LZe5-9	7	5	7	1	1	0	1	1	0
LZe5-10	6	4	6	1	1	1	1	1	0
LZe5-11	3	1	4	1	1	1	1	1	1
LZe5-12	7	5	3	1	1	1	1	0	2
LZe5-13	5	2	3	1	1	1	1	1	0
LZe5-14	3	1	5	1	1	1	1	1	0
LZe5-15	6	4	6	1	1	1	1	1	0

## Sheet: Table S4. JIUQUAN
JIU QUAN region-80
Cows	Age	Parity	Lactation months	Teat lesion	CM history	Milk yield	Breeding/Milking training	Cleanliness of udder	CMT score
	1.0- age2-5	1.0- parity1-2	1.0- 1st-3rd	1.0- no damaged	1.0- no CM	1.0- ≥25Kg	1.0- yes trained	1.0- yes clean	N: 0, 1
	2.0- age6-8	2.0- parity3-4	2.0- 4th-6th	0.0- yes damaged	0.0- yes CM	0.0- ˂ 25 Kg	0.0- no trained	0.0- no clean	P: 2, 3, 4
	3.0- age≥9	3.0- parity5-6	3.0- 7th-9th
		4.0- parity≥7
JQ1-1	8	6	5	0	1	0	1	0	2
JQ1-2	4	2	7	1	1	1	1	1	0
JQ1-3	5	3	3	1	1	1	1	1	2
JQ1-4	5	3	8	1	1	0	1	0	0
JQ1-5	8	6	4	1	1	0	1	1	2
JQ1-6	9	6	3	1	1	0	1	1	0
JQ1-7	6	4	5	0	1	1	1	1	4
JQ1-8	5	3	6	1	1	1	1	1	1
JQ1-9	7	5	5	1	1	0	1	1	0
JQ1-10	8	5	4	1	1	0	1	1	0
JQ2-1	7	4	8	1	1	0	1	1	2
JQ2-2	6	3	6	1	1	1	0	0	0
JQ2-3	4	2	3	1	1	1	0	1	2
JQ2-4	6	3	8	1	1	1	0	0	2
JQ2-5	7	5	7	1	1	0	1	1	0
JQ2-6	9	6	6	0	1	0	1	1	0
JQ2-7	7	5	3	1	0	0	1	1	2
JQ2-8	5	3	6	1	1	1	0	1	1
JQ3-1	7	5	7	1	1	0	1	1	0
JQ3-2	8	6	3	1	1	1	1	1	2
JQ3-3	3	1	6	1	1	0	0	0	0
JQ3-4	8	6	2	0	1	0	1	1	3
JQ3-5	6	3	4	1	1	1	1	0	0
JQ3-6	4	2	7	1	1	0	1	0	0
JQ3-7	3	1	2	1	1	1	1	1	1
JQ3-8	5	3	3	1	1	1	1	1	0
JQ3-9	7	5	7	1	0	0	1	0	2
JQ4-1	4	2	8	1	1	0	0	0	2
JQ4-2	10	7	6	1	1	0	1	1	0
JQ4-3	5	3	7	1	1	0	0	1	2
JQ4-4	7	5	2	1	1	1	1	1	0
JQ4-5	8	6	5	0	1	0	1	1	3
JQ4-6	7	5	4	1	1	1	1	1	0
JQ4-7	3	1	3	1	1	1	0	1	0
JQ4-8	4	2	6	1	1	1	0	1	2
JQ5-1	7	6	5	1	1	1	1	1	0
JQ5-2	8	6	4	1	1	1	1	1	2
JQ5-3	5	3	3	1	1	1	1	0	0
JQ5-4	7	5	7	1	1	0	1	1	2
JQ5-5	7	5	5	1	1	1	1	1	0
JQ5-6	4	2	2	1	1	1	1	0	2
JQ5-7	7	5	4	1	1	0	1	1	0
JQ5-8	6	3	5	1	1	1	1	0	0
JQ5-9	10	8	3	1	1	1	1	0	0
JQ5-10	9	6	7	0	0	0	1	1	4
JQ5-11	5	3	5	1	1	1	1	1	1
JQ5-12	7	6	7	1	1	0	1	1	0
JQ5-13	10	7	3	0	1	0	1	1	3
JQ5-14	8	6	5	1	1	1	0	1	0
JQ5-15	7	5	8	1	1	0	1	0	2
JQ5-16	8	6	4	1	1	1	1	1	0
JQ5-17	3	1	3	1	1	1	1	1	0
JQ5-18	6	3	8	1	1	0	1	1	2
JQ5-19	4	2	3	1	1	1	1	1	0
JQ5-20	7	5	4	1	1	1	1	0	1
JQ5-21	8	6	8	0	1	0	1	1	2
JQ5-22	7	5	3	1	1	1	1	1	0
JQ5-23	8	6	2	1	1	1	1	1	0
JQ5-24	7	5	7	1	1	0	1	0	2
JQ6-1	5	3	4	1	1	1	1	0	2
JQ6-2	7	5	7	1	1	0	0	1	0
JQ6-3	6	4	3	1	1	1	1	1	0
JQ6-4	7	5	4	1	1	1	1	1	0
JQ6-5	6	4	8	1	1	1	1	0	0
JQ6-6	9	6	4	1	0	0	1	1	3
JQ6-7	6	4	8	1	1	1	0	1	0
JQ6-8	6	3	6	1	1	1	1	1	2
JQ6-9	7	6	7	1	1	0	1	1	0
JQ6-10	6	4	6	1	1	1	1	1	0
JQ6-11	3	1	4	1	1	0	1	1	1
JQ6-12	6	4	2	1	1	1	0	1	0
JQ6-13	6	4	3	1	1	1	1	1	2
JQ6-14	3	1	3	1	1	1	1	0	0
JQ6-15	6	4	6	1	1	1	1	0	0
JQ6-16	4	2	8	1	1	0	1	0	0
JQ6-17	7	5	5	1	1	1	1	1	2
JQ6-18	7	5	7	1	1	1	0	1	0
JQ6-19	6	4	3	1	1	1	1	1	0
JQ6-20	9	6	4	1	1	0	1	0	2
JQ6-21	7	5	5	1	1	1	1	0	2

## Sheet: Table S5. JINCHANG 
JIN CHANG region-71
Cows	Age	Parity	Lactation months	Teat lesion	CM history	Milk yield	Breeding/Milking training	Cleanliness of udder	CMT score
	1.0- age2-5	1.0- parity1-2	1.0- 1st-3rd	1.0- no damaged	1.0- no CM	1.0- ≥25Kg	1.0- yes trained	1.0- yes clean	N: 0, 1
	2.0- age6-8	2.0- parity3-4	2.0- 4th-6th	0.0- yes damaged	0.0- yes CM	0.0- ˂ 25 Kg	0.0- no trained	0.0- no clean	P: 2, 3, 4
	3.0- age≥9	3.0- parity5-6	3.0- 7th-9th
		4.0- parity≥7
JC1-1	8	6	5	1	1	0	1	1	3
JC1-2	7	5	3	1	1	1	1	1	0
JC1-3	4	2	6	1	1	0	0	1	1
JC1-4	3	1	7	1	1	1	0	1	2
JC1-5	6	3	5	1	1	1	0	1	2
JC1-6	4	2	6	1	1	0	1	1	0
JC1-7	6	4	3	1	1	1	0	1	0
JC1-8	5	3	3	1	1	1	0	1	2
JC1-9	7	4	7	1	1	1	1	1	0
JC1-10	6	2	3	1	1	1	0	1	1
JC2-1	7	5	7	1	1	0	1	1	0
JC2-2	5	3	6	1	1	0	1	1	0
JC2-3	6	4	3	1	1	1	0	0	2
JC2-4	4	2	8	1	1	0	1	1	0
JC2-5	7	5	5	1	1	0	1	1	2
JC2-6	10	8	6	1	1	0	1	1	0
JC2-7	8	6	3	0	0	1	1	0	3
JC2-8	5	2	6	1	1	1	0	1	2
JC2-9	7	4	5	1	1	1	1	0	1
JC2-10	7	5	7	1	1	0	1	0	2
JC3-1	6	3	8	1	1	0	1	0	2
JC3-2	7	5	4	1	1	1	1	1	0
JC3-3	8	5	7	1	1	0	1	0	3
JC3-4	9	6	4	1	1	1	1	1	0
JC3-5	7	4	4	1	1	1	1	0	3
JC3-6	8	5	6	1	1	1	1	1	0
JC3-7	6	3	8	1	1	0	1	1	0
JC3-8	3	1	3	1	1	1	0	1	2
JC3-9	8	6	5	0	1	0	1	1	0
JC3-10	7	5	3	1	1	1	0	1	1
JC3-11	5	2	3	1	1	1	1	1	0
JC3-12	7	5	7	1	1	1	1	1	0
JC3-13	9	6	3	0	0	1	1	1	3
JC3-14	7	5	5	1	1	0	1	1	0
JC3-15	6	2	7	1	1	0	1	1	0
JC3-16	6	3	4	1	1	1	1	1	1
JC3-17	7	5	3	1	1	1	0	1	2
JC3-18	5	3	8	1	1	0	1	1	0
JC4-1	4	2	8	1	1	0	1	1	0
JC4-2	6	3	6	1	1	0	1	1	0
JC4-3	5	3	7	1	1	1	1	1	2
JC4-4	7	5	4	1	1	1	1	1	3
JC4-5	7	4	5	1	1	0	1	1	0
JC4-6	7	4	4	1	1	1	1	1	3
JC4-7	3	1	3	1	1	1	0	1	0
JC4-8	6	3	6	1	1	1	1	1	1
JC4-9	10	8	3	0	0	1	1	1	3
JC4-10	8	6	4	1	1	0	1	1	0
JC4-11	5	3	3	1	1	1	1	1	0
JC4-12	5	3	6	1	1	1	1	1	0
JC4-13	7	5	7	1	1	0	1	0	2
JC4-14	8	5	5	1	1	1	1	1	0
JC4-15	9	7	4	1	1	1	1	1	3
JC5-1	7	4	5	1	1	1	1	1	2
JC5-2	7	5	3	1	1	0	1	1	0
JC5-3	5	3	7	1	1	0	1	0	2
JC5-4	7	5	4	1	1	1	1	0	0
JC5-5	6	3	3	1	1	0	1	1	0
JC5-6	7	6	3	1	1	1	1	0	1
JC5-7	4	2	8	1	1	0	1	1	0
JC5-8	5	3	6	0	1	0	1	0	0
JC5-9	7	6	7	1	1	0	1	1	0
JC5-10	6	3	6	1	1	1	1	0	2
JC5-11	4	2	3	1	1	1	1	1	1
JC5-12	6	4	5	1	1	0	1	1	0
JC5-13	9	6	4	0	1	1	1	1	3
JC5-14	6	4	8	1	1	1	1	1	0
JC5-15	8	6	6	1	1	1	1	1	0
JC5-16	7	5	3	1	1	0	1	1	0
JC5-17	6	3	5	1	1	1	1	0	2
JC5-18	7	5	7	1	1	0	1	0	1

## Sheet: Table S6. TIANZHU
TIAN ZHU region-8
Cows	Age	Parity	Lactation months	Teat lesion	CM history	Milk yield	Breeding/Milking training	Cleanliness of udder	CMT score
	1.0- age2-5	1.0- parity1-2	1.0- 1st-3rd	1.0- no damaged	1.0- no CM	1.0- ≥25Kg	1.0- yes trained	1.0- yes clean	N: 0, 1
	2.0- age6-8	2.0- parity3-4	2.0- 4th-6th	0.0- yes damaged	0.0- yes CM	0.0- ˂ 25 Kg	0.0- no trained	0.0- no clean	P: 2, 3, 4
	3.0- age≥9	3.0- parity5-6	3.0- 7th-9th
		4.0- parity≥7
TZ-1	8	5	7	1	0	0	0	0	2
TZ-2	8	5	3	1	1	1	0	0	0
TZ-3	5	3	2	1	1	1	0	0	0
TZ-4	4	2	6	1	1	1	0	0	1
TZ-5	8	5	7	1	0	0	0	0	2
TZ-6	5	3	5	1	1	0	0	0	0
TZ-7	4	2	3	1	1	1	0	0	0
TZ-8	7	5	4	1	1	1	0	0	1

## Sheet: Table S7. TIANSHUI
TIAN SHUI region-76
Cows	Age	Parity	Lactation months	Teat lesion	CM history	Milk yield	Breeding/Milking training	Cleanliness of udder	CMT score
	1.0- age2-5	1.0- parity1-2	1.0- 1st-3rd	1.0- no damaged	1.0- no CM	1.0- ≥25Kg	1.0- yes trained	1.0- yes clean	N: 0, 1
	2.0- age6-8	2.0- parity3-4	2.0- 4th-6th	0.0- yes damaged	0.0- yes CM	0.0- ˂ 25 Kg	0.0- no trained	0.0- no clean	P: 2, 3, 4
	3.0- age≥9	3.0- parity5-6	3.0- 7th-9th
		4.0- parity≥7
TS1-1	6	4	7	1	1	1	1	1	0
TS1-2	7	5	3	1	1	1	1	0	2
TS1-3	3	1	5	1	1	1	0	1	0
TS1-4	6	3	7	1	1	1	1	1	3
TS1-5	3	1	6	1	1	1	0	0	1
TS1-6	6	3	7	1	1	0	1	1	0
TS1-7	3	1	5	1	1	1	0	1	0
TS1-8	7	5	3	1	1	1	0	1	2
TS2-1	8	6	5	1	1	0	1	1	2
TS2-2	4	1	7	1	1	0	0	1	0
TS2-3	5	3	3	1	1	1	0	1	2
TS2-4	5	3	8	1	1	0	1	1	0
TS2-5	8	6	4	0	1	0	1	0	2
TS2-6	9	7	3	1	1	0	1	1	0
TS2-7	10	8	5	0	0	0	1	1	4
TS2-8	5	3	6	1	1	0	0	1	1
TS2-9	7	5	5	1	1	0	1	1	0
TS2-10	8	6	4	1	1	0	1	1	2
TS3-1	6	3	8	1	1	0	0	0	2
TS3-2	7	5	4	1	1	1	1	1	0
TS3-3	9	6	6	0	0	0	1	1	3
TS3-4	6	3	3	1	1	1	1	1	0
TS3-5	8	6	4	1	1	1	1	1	3
TS3-6	5	3	6	1	1	0	0	1	0
TS3-7	5	2	5	1	1	0	1	1	0
TS3-8	3	1	3	1	1	1	0	1	0
TS3-9	9	6	5	0	1	0	1	1	0
TS3-10	6	4	3	1	1	1	1	1	2
TS4-1	4	2	6	1	1	0	1	1	0
TS4-2	6	4	5	1	1	0	1	1	0
TS4-3	6	3	7	1	1	0	1	1	2
TS4-4	7	5	3	1	1	1	1	1	3
TS4-5	8	6	5	1	1	1	1	1	4
TS4-6	7	5	4	1	1	1	1	1	2
TS4-7	3	1	2	1	1	1	1	1	0
TS4-8	7	5	6	1	1	1	1	0	2
TS4-9	4	2	7	1	1	0	1	1	0
TS4-10	7	5	5	1	1	1	1	1	3
TS4-11	7	5	7	1	1	0	1	1	2
TS4-12	4	2	3	1	1	1	1	1	0
TS4-13	8	6	4	1	1	1	1	1	0
TS4-14	7	5	5	1	1	1	1	1	2
TS4-15	8	6	4	1	1	1	1	1	0
TS4-16	7	5	4	1	1	0	1	1	2
TS4-17	4	2	3	1	1	1	1	0	0
TS4-18	5	3	8	1	1	1	1	1	0
TS5-1	7	5	4	1	1	1	1	0	2
TS5-2	6	3	5	1	1	0	1	1	0
TS5-3	8	5	6	0	1	0	1	0	2
TS5-4	7	5	4	1	1	1	1	1	0
TS5-5	7	5	7	1	1	0	1	1	2
TS5-6	7	5	4	1	1	1	1	1	0
TS5-7	7	4	8	1	1	0	1	1	2
TS5-8	7	5	5	1	1	0	1	1	3
TS5-9	7	4	3	1	1	0	1	1	0
TS5-10	8	5	7	1	1	1	1	1	2
TS5-11	3	1	3	1	1	1	1	0	1
TS5-12	3	1	7	1	1	1	1	0	0
TS5-13	6	3	2	1	1	1	1	1	0
TS5-14	3	1	3	1	1	1	1	1	1
TS5-15	6	3	7	1	1	0	1	1	0
TS6-1	7	5	3	1	1	1	1	1	2
TS6-2	6	4	2	1	1	1	1	1	1
TS6-3	7	5	3	1	1	1	1	0	0
TS6-4	8	6	5	1	1	0	1	1	3
TS6-5	7	5	5	1	1	1	1	1	1
TS6-6	5	3	7	1	1	1	1	0	0
TS6-7	7	5	4	1	1	1	1	1	1
TS6-8	5	2	8	1	1	1	1	1	0
TS6-9	10	8	5	0	0	1	1	1	3
TS6-10	9	6	3	1	1	0	1	1	0
TS6-11	6	3	3	1	1	1	1	0	2
TS6-12	7	5	7	1	1	0	1	1	0
TS6-13	10	8	3	1	0	1	1	1	0
TS6-14	7	5	3	1	1	0	1	0	0
TS6-15	8	6	5	1	1	0	1	0	2

## Sheet: Table S8. BAIYIN
BAI YIN region-64
Cows	Age	Parity	Lactation months	Teat lesion	CM history	Milk yield	Breeding/Milking training	Cleanliness of udder	CMT score
	1.0- age2-5	1.0- parity1-2	1.0- 1st-3rd	1.0- no damaged	1.0- no CM	1.0- ≥25Kg	1.0- yes trained	1.0- yes clean	N: 0, 1
	2.0- age6-8	2.0- parity3-4	2.0- 4th-6th	0.0- yes damaged	0.0- yes CM	0.0- ˂ 25 Kg	0.0- no trained	0.0- no clean	P: 2, 3, 4
	3.0- age≥9	3.0- parity5-6	3.0- 7th-9th
		4.0- parity≥7
BY1-1	8	6	7	1	1	0	1	1	0
BY1-2	7	5	3	1	1	1	1	0	2
BY1-3	5	2	2	1	1	1	0	1	0
BY1-4	6	4	2	1	1	1	0	1	3
BY1-5	4	2	3	1	1	1	0	0	1
BY1-6	6	4	3	1	1	0	1	1	4
BY1-7	3	1	7	1	1	1	0	1	0
BY1-8	6	3	8	1	1	1	0	0	0
BY1-9	8	6	5	1	0	0	1	0	0
BY2-1	8	6	4	1	1	0	1	1	2
BY2-2	6	4	3	1	1	1	0	1	0
BY2-3	4	2	3	1	1	1	0	1	0
BY2-4	6	3	8	1	1	1	0	0	0
BY2-5	8	6	3	1	1	0	1	0	2
BY2-6	9	6	6	0	1	0	1	1	0
BY2-7	10	8	3	0	0	0	1	1	4
BY2-8	5	3	6	1	1	1	0	1	1
BY2-9	6	4	7	1	1	0	0	1	2
BY2-10	6	3	6	1	1	1	0	1	1
BY3-1	5	2	8	1	1	1	1	1	2
BY3-2	6	4	4	1	1	1	1	0	0
BY3-3	9	7	5	0	1	0	1	1	3
BY3-4	5	3	4	1	1	1	1	1	0
BY3-5	8	6	3	1	1	1	1	1	3
BY3-6	5	3	3	1	1	1	1	1	0
BY3-7	6	4	5	1	1	0	1	1	0
BY3-8	3	1	2	1	1	1	1	1	0
BY3-9	8	6	7	0	1	0	1	0	0
BY3-10	4	2	3	1	1	1	1	0	2
BY3-11	8	6	4	1	1	1	1	1	3
BY3-12	8	5	3	1	1	0	1	1	0
BY3-13	6	4	6	1	1	1	1	1	2
BY3-14	8	5	4	1	1	1	1	1	0
BY3-15	5	2	8	1	1	0	1	0	2
BY3-16	8	6	4	1	1	1	1	1	3
BY3-17	6	4	8	1	1	1	1	1	2
BY3-18	5	3	6	1	1	0	1	1	3
BY3-19	8	6	7	1	1	0	1	1	2
BY3-20	5	3	3	1	1	1	1	0	0
BY3-21	3	1	2	1	1	1	1	0	1
BY4-1	6	3	8	1	1	0	1	1	0
BY4-2	5	2	8	1	1	1	1	1	0
BY4-3	6	3	7	1	1	0	1	0	2
BY4-4	8	5	2	1	1	1	1	1	3
BY4-5	6	4	5	1	1	1	1	1	0
BY4-6	7	6	4	1	1	1	1	1	3
BY4-7	3	1	2	1	1	1	1	1	0
BY4-8	6	4	6	1	1	1	1	1	1
BY4-9	10	8	3	1	1	0	1	1	3
BY4-10	9	7	7	0	1	0	1	1	2
BY4-11	5	2	3	1	1	1	1	1	0
BY4-12	8	5	6	1	1	0	1	1	0
BY4-13	9	6	3	0	0	0	1	1	3
BY4-14	8	5	3	1	1	0	1	1	0
BY4-15	8	6	7	1	1	0	1	1	2
BY4-14	8	6	4	1	1	1	1	0	1
BY4-17	3	1	3	1	1	1	1	1	0
BY4-18	6	4	8	1	1	0	1	1	2
BY4-19	6	4	3	1	1	1	1	1	0
BY4-20	6	4	3	1	1	1	1	1	1
BY4-21	8	5	7	1	1	0	1	0	2
BY4-22	5	2	3	1	1	1	1	1	0
BY4-23	6	4	2	1	1	1	1	1	0
BY4-24	8	6	5	1	1	0	1	1	3
